# Supplementary material for: HiCanu: accurate assembly of segmental duplications, satellites, and allelic variants from high-fidelity long reads
Source: Genome Res. 2020 Sep;30(9):1291–305. doi: 10.1101/gr.263566.120 (PMC7545148; doi:10.1101/gr.263566.120)
Supplement: Supplemental Material [file supp_gr.263566.120_Supplemental_src.zip]

Archive with 1 entries (1 files):
- Supplemental_src.tgz
